# Supplementary material for: Synergistic Effect of Nilavembu Choornam–Gold Nanoparticles on Antibiotic-Resistant Bacterial Susceptibility and Contact Lens Contamination-Associated Infectious Pathogenicity
Source: Int J Mol Sci. 2024 Feb 9;25(4):2115. doi: 10.3390/ijms25042115 (PMC10889799; doi:10.3390/ijms25042115)
Supplement: Supplementary file 1 [file ijms-25-02115-s001.zip]

Archive with 1 entries (1 files):
- ijms-2774492-supplementary.pptx
